# Supplementary material for: miR-200a attenuated oxidative stress, inflammation, and apoptosis in dextran sulfate sodium-induced colitis through activation of Nrf2
Source: Front Immunol. 2023 Aug 14;14:1196065. doi: 10.3389/fimmu.2023.1196065 (PMC10461398; doi:10.3389/fimmu.2023.1196065)
Supplement: Supplementary file 1 [file DataSheet_1.zip]

Archive with 33 entries (26 files):
- Supplementary data/
- Supplementary data/Figure4G/
- Supplementary data/Figure4G/GAPDH-2-4G/
- Supplementary data/Figure4G/GAPDH-2-4G/GAPDH-2-D.scn
- Supplementary data/Figure4G/GAPDH-2-4G/GAPDH-2-D.tif
- Supplementary data/Figure4G/GAPDH-2-4G/MAKER-2-D+GAPDH-2-D.scn
- Supplementary data/Figure4G/GAPDH-2-4G/MAKER-2-D+GAPDH-2-D.tif
- Supplementary data/Figure4G/GAPDH-2-4G/MAKER-2-D.scn
- Supplementary data/Figure4G/GAPDH-2-4G/MAKER-2-D.tif
- Supplementary data/Figure4G/KEAP1-2-4G/
- Supplementary data/Figure4G/KEAP1-2-4G/KEAP1-2-D.scn
- Supplementary data/Figure4G/KEAP1-2-4G/KEAP1-2-D.tif
- Supplementary data/Figure4G/KEAP1-2-4G/MAKER-2-D-K+KEAP1-2-D.scn
- Supplementary data/Figure4G/KEAP1-2-4G/MAKER-2-D-K+KEAP1-2-D.tif
- Supplementary data/Figure4G/KEAP1-2-4G/MAKER-2-D-K.scn
- Supplementary data/Figure4G/KEAP1-2-4G/MAKER-2-D-K.tif
- Supplementary data/Figure5J/
- Supplementary data/Figure5J/GAPDH-3-5J/
- Supplementary data/Figure5J/GAPDH-3-5J/GAPDH-3-C.scn
- Supplementary data/Figure5J/GAPDH-3-5J/GAPDH-3-C.tif
- Supplementary data/Figure5J/GAPDH-3-5J/MAKER-3-C+GAPDH-3-C.scn
- Supplementary data/Figure5J/GAPDH-3-5J/MAKER-3-C+GAPDH-3-C.tif
- Supplementary data/Figure5J/GAPDH-3-5J/MAKER-3-C.scn
- Supplementary data/Figure5J/GAPDH-3-5J/MAKER-3-C.tif
- Supplementary data/Figure5J/KEAP1-3-5J/
- Supplementary data/Figure5J/KEAP1-3-5J/KEAP-3-C.tif
- Supplementary data/Figure5J/KEAP1-3-5J/KEAP1-3-C+MAKER-3-C2.scn
- Supplementary data/Figure5J/KEAP1-3-5J/KEAP1-3-C+MAKER-3-C2.tif
- Supplementary data/Figure5J/KEAP1-3-5J/MAKER-3-C.scn
- Supplementary data/Figure5J/KEAP1-3-5J/MAKER-3-C.tif
- Supplementary data/Figure5J/KEAP1-3-5J/MAKER-3-C2.scn
- Supplementary data/Figure5J/KEAP1-3-5J/MAKER-3-C2.tif
- Supplementary data/Western blot Fig4G and Fig5J-Keap 1-GAPDH.pptx
