# Supplementary material for: miR-200a attenuated oxidative stress, inflammation, and apoptosis in dextran sulfate sodium-induced colitis through activation of Nrf2
Source: Front Immunol. 2023 Aug 14;14:1196065. doi: 10.3389/fimmu.2023.1196065 (PMC10461398; doi:10.3389/fimmu.2023.1196065)
Supplement: Supplementary file 2 [file DataSheet_2.zip]

Archive with 34 entries (26 files):
- Supplementary data-2/
- Supplementary data-2/Figure4F/
- Supplementary data-2/Figure4F/Cq Result-F4-F-Keap1.xlsx
- Supplementary data-2/Figure4G/
- Supplementary data-2/Figure4G/GAPDH-2-D/
- Supplementary data-2/Figure4G/GAPDH-2-D/GAPDH-2-D.scn
- Supplementary data-2/Figure4G/GAPDH-2-D/GAPDH-2-D.tif
- Supplementary data-2/Figure4G/GAPDH-2-D/MAKER-2-D-K+GAPDH-2-D.scn
- Supplementary data-2/Figure4G/GAPDH-2-D/MAKER-2-D-K+GAPDH-2-D.tif
- Supplementary data-2/Figure4G/GAPDH-2-D/MAKER-2-D-K.scn
- Supplementary data-2/Figure4G/GAPDH-2-D/MAKER-2-D-K.tif
- Supplementary data-2/Figure4G/KEAP1-2-D/
- Supplementary data-2/Figure4G/KEAP1-2-D/KEAP1-2-D.scn
- Supplementary data-2/Figure4G/KEAP1-2-D/KEAP1-2-D.tif
- Supplementary data-2/Figure4G/KEAP1-2-D/MAKER-2-K-D+KEAP1-2-D.scn
- Supplementary data-2/Figure4G/KEAP1-2-D/MAKER-2-K-D+KEAP1-2-D.tif
- Supplementary data-2/Figure4G/KEAP1-2-D/MAKER-2-K-D.scn
- Supplementary data-2/Figure4G/KEAP1-2-D/MAKER-2-K-D.tif
- Supplementary data-2/Figure4G-2/
- Supplementary data-2/Figure4G-2/GAPDH-4-D/
- Supplementary data-2/Figure4G-2/GAPDH-4-D/GAPDH-4-D.scn
- Supplementary data-2/Figure4G-2/GAPDH-4-D/GAPDH-4-D.tif
- Supplementary data-2/Figure4G-2/GAPDH-4-D/MAKER-4-D+GAPDH-4-D.scn
- Supplementary data-2/Figure4G-2/GAPDH-4-D/MAKER-4-D+GAPDH-4-D.tif
- Supplementary data-2/Figure4G-2/GAPDH-4-D/MAKER-4-D.scn
- Supplementary data-2/Figure4G-2/GAPDH-4-D/MAKER-4-D.tif
- Supplementary data-2/Figure4G-2/KEAP1-4-D/
- Supplementary data-2/Figure4G-2/KEAP1-4-D/KEAP1-4-D.scn
- Supplementary data-2/Figure4G-2/KEAP1-4-D/KEAP1-4-D.tif
- Supplementary data-2/Figure4G-2/KEAP1-4-D/MAKER-4-K-D+KEAP1-4-D.scn
- Supplementary data-2/Figure4G-2/KEAP1-4-D/MAKER-4-K-D+KEAP1-4-D.tif
- Supplementary data-2/Figure4G-2/KEAP1-4-D/MAKER-4-K-D.scn
- Supplementary data-2/Figure4G-2/KEAP1-4-D/MAKER-4-K-D.tif
- Supplementary data-2/Western blots Fig4G-Keap 1-GAPDH-23-6-29.pptx
