# Supplementary material for: miR-200a attenuated oxidative stress, inflammation, and apoptosis in dextran sulfate sodium-induced colitis through activation of Nrf2
Source: Front Immunol. 2023 Aug 14;14:1196065. doi: 10.3389/fimmu.2023.1196065 (PMC10461398; doi:10.3389/fimmu.2023.1196065)
Supplement: Supplementary file 2 [file DataSheet_2.zip › Supplementary data-2/Figure4F/Cq Result-F4-F-Keap1.xlsx]

## Sheet: Sheet1
Well	Target	Sample	Cq
A01	GAPDH	C1	19.5911
A02	GAPDH	C1	19.62
A03	GAPDH	C2	19.7219
A04	GAPDH	C2	19.75
A05	GAPDH	C3	19.9171
A06	GAPDH	C3	19.9
A07	GAPDH	D1	19.2735
A08	GAPDH	D1	19.3
A09	GAPDH	D2	19.0408
A10	GAPDH	D2	19.1
A11	GAPDH	D3	19.2288
A12	GAPDH	D3	19.25
B01	GAPDH	E1	19.6704
B02	GAPDH	E1	19.66
B03	GAPDH	E2	19.5531
B04	GAPDH	E2	19.58
B05	GAPDH	E3	19.3452
B06	GAPDH	E3	19.37
B07	GAPDH	F1	19.471
B08	GAPDH	F1	19.45
B09	GAPDH	F2	19.3735
B10	GAPDH	F2	19.35
B11	GAPDH	F3	19.1797
B12	GAPDH	F3	19.22
C01	Keap1	C1	27.8239
C02	Keap1	C1	27.85
C03	Keap1	C2	27.9526
C04	Keap1	C2	27.93
C05	Keap1	C3	27.8345
C06	Keap1	C3	27.84
C07	Keap1	D1	29.6295
C08	Keap1	D1	29.65
C09	Keap1	D2	29.6086
C10	Keap1	D2	29.65
C11	Keap1	D3	29.4172
C12	Keap1	D3	29.43
D01	Keap1	E1	25.8239
D02	Keap1	E1	25.85
D03	Keap1	E2	25.9526
D04	Keap1	E2	25.93
D05	Keap1	E3	25.8345
D06	Keap1	E3	25.84
D07	Keap1	F1	27.8674
D08	Keap1	F1	27.85
D09	Keap1	F2	27.738
D10	Keap1	F2	27.75
D11	Keap1	F3	27.5199
D12	Keap1	F3	27.55
